# Supplementary material for: TP53 Mutation Mapping in Advanced Non-Small Cell Lung Cancer: A Real-World Retrospective Cohort Study
Source: Curr Oncol. 2022 Oct 4;29(10):7411–9. doi: 10.3390/curroncol29100582 (PMC9599964; doi:10.3390/curroncol29100582)
Supplement: Supplementary file 1 [file curroncol-29-00582-s001.zip]

Archive with 1 entries (1 files):
- curroncol-1919596-supplementary.pdf
